# Supplementary material for: Invasive pneumococcal disease rates linked to meteorological factors and respiratory virus circulation (Catalonia, 2006–2012)
Source: BMC Public Health. 2016 May 13;16:400. doi: 10.1186/s12889-016-3061-6 (PMC4866022; doi:10.1186/s12889-016-3061-6)
Supplement: Additional file 1: — Distribution of IPD, respiratory viruses and meteorological factors by month and year. Catalonia, 2006–2012. (XLS 46 kb) [file 12889_2016_3061_MOESM1_ESM.xls]

## Sheet: Additional file 1
ID	Year	Month	IPD_cases	Adenovirus_cases	Influenza_cases	RSV_cases	IPD_cases_less5years	Adenovirus_cases_less5years	Influenza_cases_less5years	RSV_cases_less5years	IPD_cases_5_64years	Adenovirus_cases_5_64years	Influenza_cases_5_64years	RSV_cases_5_64years	IPD_cases_greaterandequal65years	Adenovirus_cases_greaterandequal65years	Influenza_cases_greaterandequal65years	RSV_cases_greaterandequal65years	Monthly_mean_temperature	Monthly_mean_humidity	Monthly_mean_hours_sunshine	Monthly_mean_wind_speed	Monthly_mean_number_days_rainfall	Population_all	Population_less5years	Population_5_64years	Population_greaterandequal65years
1	2006	January	109	11	1	253	8	9	0	243	58	1	1	1	40	1	0	0	7.1	76.5	3.5	9.5	14	7134697	374441	5584737	1175519
2	2006	February	100	21	11	83	19	16	6	71	47	5	3	5	34	0	1	3	8.2	66.5	5.7	9	6	7134697	374441	5584737	1175519
3	2006	March	165	44	158	35	29	31	123	28	76	8	33	3	58	3	2	3	12.8	63.5	6.5	12	6	7134697	374441	5584737	1175519
4	2006	April	109	10	41	15	21	8	26	15	50	2	12	0	37	0	3	0	15.7	59.8	7.9	11.8	4	7134697	374441	5584737	1175519
5	2006	May	95	17	4	12	23	17	3	12	43	0	1	0	28	0	0	0	19.6	55.5	8.6	12.3	6	7134697	374441	5584737	1175519
6	2006	June	71	7	0	2	17	3	0	1	25	4	0	0	29	0	0	1	23.1	53.5	10	12.5	4	7134697	374441	5584737	1175519
7	2006	July	50	7	0	0	8	6	0	0	24	1	0	0	17	0	0	0	27.6	52.5	10.7	12	5	7134697	374441	5584737	1175519
8	2006	August	27	3	0	0	1	3	0	0	11	0	0	0	15	0	0	0	24.4	54.3	9.3	13.3	6	7134697	374441	5584737	1175519
9	2006	Septembe	33	3	0	5	7	0	0	4	15	3	0	1	10	0	0	0	22.7	68	6.9	10	7	7134697	374441	5584737	1175519
10	2006	October	62	13	1	33	17	10	1	31	24	3	0	1	21	0	0	0	19.4	74	5.9	9.3	8	7134697	374441	5584737	1175519
11	2006	November	104	27	1	470	22	24	1	466	48	2	0	3	33	0	0	1	14.3	73	4.4	8.3	5	7134697	374441	5584737	1175519
12	2006	December	111	21	11	563	17	20	11	557	46	0	0	5	48	0	0	0	7.9	72.3	4.1	10	11	7134697	374441	5584737	1175519
13	2007	January	177	23	248	199	23	18	190	194	77	5	57	4	77	0	1	0	8.7	71.5	4.4	9	7	7210508	387046	5639834	1183628
14	2007	February	173	46	197	66	36	36	135	64	83	10	61	1	52	0	1	1	11.1	68	5.1	9.5	7	7210508	387046	5639834	1183628
15	2007	March	145	26	62	17	40	24	36	16	62	2	25	1	43	0	1	0	12.2	55.5	6.8	13.5	6	7210508	387046	5639834	1183628
16	2007	April	114	13	23	7	16	12	18	7	56	1	5	0	41	0	0	0	15.3	69.8	5.6	10.8	13	7210508	387046	5639834	1183628
17	2007	May	96	17	3	1	20	13	2	1	40	4	1	0	36	0	0	0	18.9	56.5	8.3	12.5	10	7210508	387046	5639834	1183628
18	2007	June	51	15	0	0	8	15	0	0	22	0	0	0	20	0	0	0	22.7	56.3	9.2	12.5	4	7210508	387046	5639834	1183628
19	2007	July	38	4	0	0	9	4	0	0	14	0	0	0	14	0	0	0	24.7	54.3	10.4	12.8	2	7210508	387046	5639834	1183628
20	2007	August	28	1	0	1	3	1	0	0	13	0	0	1	12	0	0	0	24.5	56.3	8.5	11.3	7	7210508	387046	5639834	1183628
21	2007	Septembe	39	5	3	5	5	2	0	3	16	3	3	2	17	0	0	0	21.8	59.8	8	10.8	4	7210508	387046	5639834	1183628
22	2007	October	104	8	1	27	25	5	0	27	50	3	1	0	26	0	0	0	17.3	66.5	6.5	8.8	8	7210508	387046	5639834	1183628
23	2007	November	175	11	4	128	38	11	3	126	72	0	1	0	62	0	0	2	10.7	60	6.5	8.8	2	7210508	387046	5639834	1183628
24	2007	December	171	5	19	510	27	5	14	491	79	0	5	2	65	0	0	0	8.2	66.8	4.9	10.3	3	7210508	387046	5639834	1183628
25	2008	January	199	24	150	354	24	24	125	348	101	0	25	4	69	0	0	0	9.3	78.8	4.7	8.3	11	7364078	404288	5763835	1195955
26	2008	February	158	23	112	95	26	21	71	93	72	1	40	2	52	1	1	0	10.3	72.5	4.9	7.3	7	7364078	404288	5763835	1195955
27	2008	March	151	11	57	35	21	11	38	32	73	0	19	2	52	0	0	0	11.9	57.5	6.1	14	5	7364078	404288	5763835	1195955
28	2008	April	135	9	15	10	14	8	13	10	62	1	2	0	55	0	0	0	14.7	60	7.7	12	11	7364078	404288	5763835	1195955
29	2008	May	78	13	2	5	13	11	2	5	29	2	0	0	36	0	0	0	17.3	67	6.1	11.3	15	7364078	404288	5763835	1195955
30	2008	June	63	6	0	0	15	6	0	0	20	0	0	0	26	0	0	0	21.6	59.8	8.7	11	8	7364078	404288	5763835	1195955
31	2008	July	45	7	0	1	4	5	0	1	26	2	0	0	11	0	0	0	24.6	57	9.6	11.8	4	7364078	404288	5763835	1195955
32	2008	August	34	3	2	0	2	3	1	0	15	0	1	0	16	0	0	0	25.3	57.3	8.4	11.8	3	7364078	404288	5763835	1195955
33	2008	Septembe	41	5	1	3	11	4	1	3	18	1	0	0	12	0	0	0	21.2	62.3	6.8	10.8	8	7364078	404288	5763835	1195955
34	2008	October	137	9	1	29	40	6	1	29	51	3	0	0	45	0	0	0	16.8	70	5.1	10.3	11	7364078	404288	5763835	1195955
35	2008	November	128	7	9	173	37	4	5	171	55	3	4	2	36	0	0	0	10.3	68	4.8	10	7	7364078	404288	5763835	1195955
36	2008	December	182	16	90	480	27	12	61	474	83	4	24	4	72	0	5	0	7.6	73.3	3.3	10.3	11	7364078	404288	5763835	1195955
37	2009	January	168	11	199	228	16	9	160	226	77	2	37	2	75	0	2	0	7.3	72.3	4.1	10.3	10	7475420	417925	5839976	1217519
38	2009	February	164	19	134	119	29	15	100	119	70	4	33	0	61	0	1	0	9	66.8	5.6	9.8	5	7475420	417925	5839976	1217519
39	2009	March	198	22	46	71	40	15	25	67	88	6	20	4	69	1	1	0	11.6	62.5	6.8	11	7	7475420	417925	5839976	1217519
40	2009	April	148	16	15	42	24	13	9	41	65	2	6	1	59	0	0	0	13.9	67.3	7	12	11	7475420	417925	5839976	1217519
41	2009	May	80	45	5	10	18	32	0	9	29	11	5	1	32	2	0	0	19.9	59.5	8.7	11.7	3	7475420	417925	5839976	1217519
42	2009	June	56	25	6	3	12	19	2	3	18	5	4	0	26	1	0	0	23.8	56.8	9.2	10.7	5	7475420	417925	5839976	1217519
43	2009	July	48	20	165	2	11	16	8	2	25	4	153	0	12	0	3	0	25.9	58.8	9.9	11	4	7475420	417925	5839976	1217519
44	2009	August	25	8	221	4	4	5	24	4	15	2	190	0	6	0	7	0	26.8	59	9.4	10.7	3	7475420	417925	5839976	1217519
45	2009	Septembe	37	6	142	4	12	6	19	4	12	0	113	0	13	0	9	0	22.1	60.3	8	9.8	6	7475420	417925	5839976	1217519
46	2009	October	106	14	405	11	16	10	49	11	58	2	351	0	31	2	2	0	18.5	57.3	7.3	8.5	6	7475420	417925	5839976	1217519
47	2009	November	163	13	1647	184	35	11	315	168	83	2	1228	14	45	0	57	1	13.7	67	5.6	9.5	5	7475420	417925	5839976	1217519
48	2009	December	172	4	179	988	32	3	39	939	78	1	125	34	61	0	10	12	8.9	70	3.9	9.3	11	7475420	417925	5839976	1217519
49	2010	January	110	9	40	462	10	9	16	435	44	0	19	17	56	0	2	8	7.5	71	3.6	9.8	6	7512381	425120	5848098	1239163
50	2010	February	131	16	4	134	18	12	0	124	52	4	3	7	60	0	1	2	8.3	65.5	4.5	10.8	8	7512381	425120	5848098	1239163
51	2010	March	131	17	4	68	24	15	1	57	45	1	3	11	62	1	0	0	10.7	63.3	6.5	11.5	8	7512381	425120	5848098	1239163
52	2010	April	96	20	2	22	15	19	2	21	32	0	0	1	49	1	0	0	14.8	62.8	6.3	9.8	9	7512381	425120	5848098	1239163
53	2010	May	89	24	1	7	16	22	1	4	38	1	0	3	35	1	0	0	17.3	58.5	7.7	12	11	7512381	425120	5848098	1239163
54	2010	June	45	6	2	6	10	4	0	6	20	2	0	0	15	0	2	0	21.7	54.8	8.6	11	7	7512381	425120	5848098	1239163
55	2010	July	44	7	0	5	6	5	0	3	18	2	0	2	19	0	0	0	26.6	54.3	9.4	11.8	2	7512381	425120	5848098	1239163
56	2010	August	19	4	0	3	3	2	0	2	8	2	0	1	8	0	0	0	25.3	58.3	9.8	11.3	6	7512381	425120	5848098	1239163
57	2010	Septembe	39	6	2	8	3	3	1	8	20	3	1	0	15	0	0	0	21.7	63.8	8.2	9.8	7	7512381	425120	5848098	1239163
58	2010	October	69	5	0	7	21	3	0	7	19	2	0	0	29	0	0	0	16.6	65.5	6.9	10.3	7	7512381	425120	5848098	1239163
59	2010	November	111	24	3	49	23	21	1	49	36	3	2	0	52	0	0	0	11.3	66	6.1	9	6	7512381	425120	5848098	1239163
60	2010	December	128	44	326	422	20	40	105	412	52	2	182	9	56	2	35	1	7.9	67.5	4.6	9.3	6	7512381	425120	5848098	1239163
61	2011	January	176	27	505	408	21	23	127	362	87	2	302	27	68	2	66	17	7.8	72.3	5	7.8	7	7539618	427204	5846955	1265459
62	2011	February	141	31	281	303	34	29	106	277	53	1	165	19	54	1	10	6	10.2	65.8	5.9	9.8	5	7539618	427204	5846955	1265459
63	2011	March	104	43	70	82	18	37	19	75	44	4	43	6	42	2	8	1	12	68.5	5.5	10.8	11	7539618	427204	5846955	1265459
64	2011	April	83	24	5	8	20	20	1	7	37	3	4	0	26	1	0	1	16.9	60.8	7.5	10.5	7	7539618	427204	5846955	1265459
65	2011	May	56	17	0	5	7	14	0	3	29	3	0	2	19	0	0	0	19.7	58.8	8.9	10.8	6	7539618	427204	5846955	1265459
66	2011	June	57	17	0	1	9	12	0	1	34	5	0	0	14	0	0	0	22.1	57.3	9	11	8	7539618	427204	5846955	1265459
67	2011	July	31	8	1	2	6	7	0	1	20	0	1	1	5	1	0	0	24.1	56.3	8.3	11.5	5	7539618	427204	5846955	1265459
68	2011	August	28	1	0	1	2	0	0	1	12	0	0	0	14	1	0	0	25.9	58.5	9.5	11	2	7539618	427204	5846955	1265459
69	2011	Septembe	17	2	1	3	4	1	1	3	9	0	0	0	4	1	0	0	23.5	62	9.3	9.3	4	7539618	427204	5846955	1265459
70	2011	October	90	2	1	17	24	2	1	17	27	0	0	0	38	0	0	0	18.7	62.5	7.2	8.8	5	7539618	427204	5846955	1265459
71	2011	November	74	6	2	304	17	6	2	291	38	0	0	12	19	0	0	1	14.2	80.5	3.6	9	13	7539618	427204	5846955	1265459
72	2011	December	96	5	11	519	16	3	4	500	39	1	5	15	41	1	2	3	10	67	4.9	9.8	2	7539618	427204	5846955	1265459
73	2012	January	108	10	78	330	9	10	57	306	49	0	19	11	49	0	2	9	8.3	69.3	5.2	9.5	5	7570908	423308	5860079	1287521
74	2012	February	142	29	784	111	16	25	418	104	67	4	237	4	59	0	129	2	6.8	49.8	7.7	12.3	3	7570908	423308	5860079	1287521
75	2012	March	188	30	281	30	37	26	74	27	80	3	105	2	71	0	102	1	12.7	56	9.1	11	3	7570908	423308	5860079	1287521
76	2012	April	84	13	20	7	17	11	8	6	37	1	8	0	30	1	4	1	14.3	62	6.9	13	12	7570908	423308	5860079	1287521
77	2012	May	99	7	2	3	16	4	0	2	52	2	2	1	31	1	0	0	19.4	58	8.8	12.3	6	7570908	423308	5860079	1287521
78	2012	June	42	5	0	0	9	4	0	0	18	0	0	0	15	1	0	0	23.8	56.3	9.8	11.8	4	7570908	423308	5860079	1287521
79	2012	July	31	7	0	5	4	6	0	4	11	1	0	1	16	0	0	0	24.7	56.5	9.4	13	3	7570908	423308	5860079	1287521
80	2012	August	28	4	0	0	4	1	0	0	13	2	0	0	11	1	0	0	26.9	56.8	9.9	12	3	7570908	423308	5860079	1287521
81	2012	Septembe	24	8	1	0	4	5	0	0	8	3	1	0	12	0	0	0	22.2	61	6.3	10.8	5	7570908	423308	5860079	1287521
82	2012	October	70	10	2	55	19	8	1	55	26	2	1	0	25	0	0	0	17.9	72.5	5.8	9.8	12	7570908	423308	5860079	1287521
83	2012	November	98	22	6	331	14	14	3	314	43	7	3	12	41	1	0	3	12.7	74.5	3.7	9	10	7570908	423308	5860079	1287521
84	2012	December	102	7	19	506	12	6	2	479	37	0	15	19	53	1	2	1	9.5	70.5	5	9	5	7570908	423308	5860079	1287521
